# Supplementary material for: Bidirectional contraction of a type six secretion system
Source: Nat Commun. 2019 Apr 5;10:1565. doi: 10.1038/s41467-019-09603-1 (PMC6450956; doi:10.1038/s41467-019-09603-1)
Supplement: Supplementary file 10 — Source Data [file 41467_2019_9603_MOESM10_ESM.xlsx]

## Sheet: Figure 5
Source Data related to Figure 5d
	Sheath lengths [um]						assembly time [s]						static time [s]					EAEC cell diameter [um]
	wild type TssA1	TssA1[1-392]	TssA1[1-498]	DeltaTagA			wild type TssA1	TssA1[1-392]	TssA1[1-498]	DeltaTagA			wild type TssA1	TssA1[1-392]	TssA1[1-498]	DeltaTagA
	0.72	0.8	1.351	2.4			30	530	210	157			290	N/A	N/A	N/A		0.69
	0.73	0.63	0.887	2			33	375	384	420			175					0.75
	0.68	0.75	0.688	2.2			27	270	159	300			243					0.65
	0.72	0.75	0.651	2.3			24	172	333	240			520					0.7
	0.64	0.92	0.693	1.56			24	300	360	90			393					0.71
	0.72	0.76	0.785	1.95			27	320	195	390			326					0.74
	0.65	0.94	1.3	1.27			36	270	255	90			182					0.67
	0.75	1.14	0.982	1.58			30	588	180	123			173					0.69
	0.7	0.62	1.32	1.88			26	213	360	60			180					0.68
	0.68	0.7	0.968	1.75			25	630	360	300			390					0.69
	0.76	0.71	0.825	1.53			27	240	381	138			188					0.69
	0.67	0.71	0.63	1.53			21	274	330	270			93					0.68
	0.77	0.9	1.13	1.58			30	230	198	420			215					0.71
	0.67	0.6	0.544	1.62			30	180	282	216			172					0.69
	0.87	1.04	0.552	1.15			45	164	300	270			108					0.65
	0.51	0.86	0.552	1.22			25	280	270	310			108					0.7
	0.53	0.87	0.585	1.62			38	80	390	150			102					0.62
	0.74	0.76	1.6	1.05			56	103	225	120			130					0.72
	0.69	1.06	0.847	1.75			32	340	180	240			203					0.64
	0.68	0.83	0.982	1.18			24	226	240	390			127					0.66
	0.61	0.56	1	1.53			42	214	150	105			340					0.68
	0.62	1.04	0.585	1.58			28	350	252	111			532					0.67
	0.69	0.69	0.653	1.1			26	310	135	180			127					0.74
	0.74	0.77	0.775	1.45			45	270	246	108			170					0.67
	0.59	0.92	0.93	1.43			30	190	189	255			100					0.67
	0.85	1.34	0.815	2.12			30	369	420	150			167					0.67
	0.72	0.66	0.786	2.15			30	120	300	210			124					0.72
	0.67	0.65	0.775	2.02			36	220	120	153			125					0.63
	0.63	1.1	0.827	1.43														0.62
	0.91	0.56	0.858	1.86		Average	31.3214	279.571	264.429	213.071		Average	214.393					0.67
	0.74	0.95	1.1	1.34		Std dev	7.86955	131.677	86.8858	106.725		Std dev	122.59					0.64
	0.63	0.75	0.76	1.45														0.73
	0.62	0.73	0.62	1.6
	0.62	0.79	0.858	2.48													Average	0.6825
	0.63	0.7	1.3	1.92													Std dev	0.0342665
	0.56	0.75	0.6	1.31
	0.51	1.09	0.575	1.63
	0.56	0.78	0.8	1.35
	0.53	0.6	0.55	1.26
	0.47	1.21	1	1.2
	0.63	0.55	0.55	1.21
	0.69	0.76	0.685	1.37
	0.53	0.67	1	1.83
	0.6	0.6	0.578	1.84
	0.52	1.16	0.813	2.12
	0.57	1.12	0.715	1.81
	0.57	1.07	0.98	1.84
	0.55	0.65	1.15	1.27
	0.66	1.18	0.528	1.16
	0.62	0.78	1.2	1.73
	0.51	0.89	0.579	1.5
	0.58	0.66	0.872	1.32
	0.5	0.66	0.693	1.04
	0.64	0.87	0.715	1.56
	0.65	0.73	0.786	1.92
	0.55	1.1	0.815	2.21
	0.6	0.76	0.535	1.38
	0.63	0.92	0.563	1.71
	0.69	0.7	0.644	1.17
	0.69	1.37	0.717	1.47
	0.53	0.88	0.918	2.5
	0.6	1.04	0.661	1.36
	0.62	0.77	0.644	1.68
	0.47	0.78	0.715	1.06
	0.52	0.72	1.2	1.2
Average	0.638462	0.836615	0.819923	1.60908
Std dev	0.0934952	0.19624	0.239788	0.371941

## Sheet: Supplementary Figure 4a
Source Data related to Supplementary Figure 4a
		uncropped whole blots of Supplementary Figure 4a
		Red rectangles correspond to the cropped portions of the blots used in the corresponding Figure.
		The antibodies used for each immuno-detection are indicated.
